# Supplementary material for: Effect of Probiotics on Gastrointestinal Health Through the Aryl Hydrocarbon Receptor Pathway: A Systematic Review
Source: Foods. 2024 Oct 30;13(21):3479. doi: 10.3390/foods13213479 (PMC11545787; doi:10.3390/foods13213479)
Supplement: Supplementary file 1 [file foods-13-03479-s001.zip]

Archive with 1 entries (1 files):
- foods-3266682-supplementary.pdf
